# Supplementary material for: Investigating causal associations among gut microbiota, metabolites and autoimmune hypothyroidism: a univariable and multivariable Mendelian randomization study
Source: Front Immunol. 2024 Jan 4;14:1213159. doi: 10.3389/fimmu.2023.1213159 (PMC10794377; doi:10.3389/fimmu.2023.1213159)
Supplement: Supplementary file 2 [file DataSheet_2.xlsx]

## Sheet: Table of contents
Table of contents
Supplementary Table 1. The instrumental SNP variables for Phylum.Actinobacteria on autoimmune hypothyroidism
Supplementary Table 2. The instrumental SNP variables for Genus.Intestinimonas on autoimmune hypothyroidism
Supplementary Table 3. The instrumental SNP variables for Genus.DefluviitaleaceaeUCG011 on autoimmune hypothyroidism
Supplementary Table 4. The instrumental SNP variables for Genus.Eggerthella on autoimmune hypothyroidism
Supplementary Table 5. The instrumental SNP variables for Family.Defluviitaleaceae on autoimmune hypothyroidism
Supplementary Table 6. The instrumental SNP variables for Genus.Subdoligranulum on autoimmune hypothyroidism
Supplementary Table 7. The instrumental SNP variables for Genus.RuminococcaceaeUCG011 on autoimmune hypothyroidism
Supplementary Table 8. MR analysis and FDR correction results of gut microbiota and autoimmune hypothyroidism
Supplementary Table 9. The instrumental SNP variables for Indolelactate on autoimmune hypothyroidism
Supplementary Table 10. The instrumental SNP variables for N- (3-furoyl)glycine on autoimmune hypothyroidism
Supplementary Table 11. The instrumental SNP variables for Pipecolate on autoimmune hypothyroidism
Supplementary Table 12. The instrumental SNP variables for Alanine on autoimmune hypothyroidism
Supplementary Table 13. The instrumental SNP variables for Phenylalanine on autoimmune hypothyroidism
Supplementary Table 14. The instrumental SNP variables for Allantoin on autoimmune hypothyroidism
Supplementary Table 15. MR analysis and FDR correction results of gut metabolites and autoimmune hypothyroidism
Supplementary Table 16. STROBE-MR Checklist of Recommended Items to Address in Reports of Mendelian Randomization Study
Supplementary Table 17. Results of horizontal pleiotropy testing of gut microbiota and autoimmune hypothyroidism.
Supplementary Table 18. Results of horizontal pleiotropy testing of gut metabolites and autoimmune hypothyroidism.

## Sheet: Supplementary Table 1
Supplementary Table 1. The instrumental SNP variables for Phylum.Actinobacteria on autoimmune hypothyroidism
SNP	effect_allele	other_allele	beta.exposure	se.exposure	pval.exposure	beta.outcome	se.outcome	pval.outcome
rs11766971	T	C	0.0476376	-0.00787504	9.39927e-06	-0.00787504	0.00833658	0.344844
rs12528285	C	T	0.0809469	-0.00966073	5.68792e-06	-0.00966073	0.0132252	0.465099
rs13192624	T	C	-0.0522862	-0.013463	9.32576e-06	-0.013463	0.00967921	0.164249
rs1397793	G	A	-0.0521387	-0.00248894	3.73769e-06	-0.00248894	0.00910029	0.784468
rs4429415	C	T	0.0581908	-0.010354	2.05146e-07	-0.010354	0.00833462	0.214131
rs55888705	A	G	0.0534221	-0.0217247	1.31242e-06	-0.0217247	0.00923501	0.0186513
rs6496870	T	C	0.0510777	0.00268916	4.61743e-06	0.00268916	0.00865615	0.756056
rs6743026	T	C	0.0589446	-0.0101721	9.8833e-06	-0.0101721	0.0105402	0.334508
rs74037001	G	A	-0.0819391	0.0311692	6.7124e-07	0.0311692	0.0146203	0.0330134
rs75211493	G	A	0.0840786	-0.0347081	9.27186e-06	-0.0347081	0.0160692	0.0307787
rs7570971	A	C	0.086653	-0.0190077	1.41347e-14	-0.0190077	0.00848858	0.025142
rs80124826	T	C	-0.124191	-0.0015245	8.75422e-06	-0.0015245	0.0255201	0.952365
rs857444	C	T	0.0507315	-0.0034326	3.80349e-06	-0.0034326	0.00860993	0.69013
rs9833771	T	C	0.0490077	0.000859538	4.0744e-06	0.000859538	0.00833411	0.917856

## Sheet: Supplementary Table 2
Supplementary Table 2. The instrumental SNP variables for Genus.Intestinimonas on autoimmune hypothyroidism
SNP	effect_allele	other_allele	beta.exposure	se.exposure	pval.exposure	beta.outcome	se.outcome	pval.outcome
rs10262702	T	C	0.0918017	0.0194885	2.06073e-06	0.00108596	0.0125948	0.931289
rs11258178	A	G	0.0660742	0.0134139	6.98195e-07	0.012261	0.00832508	0.140811
rs12226153	A	G	-0.151142	0.0306922	5.12171e-07	-0.0173476	0.0358367	0.628333
rs17067892	C	T	0.107194	0.0250013	6.37926e-06	0.00915557	0.0146708	0.532584
rs1859797	G	A	0.060368	0.0131793	4.12235e-06	0.0108001	0.00833127	0.194858
rs2276760	A	G	-0.0685234	0.0152546	7.84062e-06	-0.0118679	0.00972253	0.222214
rs2731794	C	T	0.120632	0.0257529	1.91744e-06	0.0188826	0.0227808	0.407172
rs2930225	G	T	0.0729524	0.0152948	1.34622e-06	0.00367718	0.00984453	0.708758
rs4113676	A	C	-0.218507	0.0490152	7.41635e-06	-0.0335111	0.0365731	0.359522
rs4784055	T	C	-0.175324	0.038599	8.71812e-07	-0.0146514	0.0191558	0.444359
rs62240188	G	A	0.130074	0.0267179	2.20308e-06	-0.00546156	0.0143146	0.702805
rs6934519	C	T	0.0692373	0.0151154	8.56956e-06	0.0113109	0.00948048	0.232842
rs716604	A	G	0.0818068	0.0165992	8.5663e-07	0.0158357	0.00983956	0.107532
rs7170984	T	C	-0.0658116	0.0140767	2.98356e-06	-0.0134137	0.00924293	0.146713
rs72982915	C	T	0.183158	0.0402743	4.91157e-06	0.0186481	0.0180157	0.300622
rs9823439	T	C	-0.0581947	0.0131455	9.85876e-06	0.0141698	0.00836445	0.0902547

## Sheet: Supplementary Table 3
Supplementary Table 3. The instrumental SNP variables for Genus.DefluviitaleaceaeUCG011 on autoimmune hypothyroidism
SNP	effect_allele	other_allele	beta.exposure	se.exposure	pval.exposure	beta.outcome	se.outcome	pval.outcome
rs112893842	T	C	0.11381	0.0232806	1.44535e-06	0.000962911	0.0144808	0.946983
rs1582238	T	C	0.0805036	0.0167257	1.56775e-06	-0.00298903	0.0086543	0.729809
rs2892880	G	A	0.0817755	0.0181686	6.82881e-06	-0.00308966	0.00957749	0.747001
rs4344384	G	T	0.0715978	0.0156309	4.83238e-06	-0.00684325	0.00830537	0.409965
rs4677103	A	G	0.0977912	0.0197263	9.59557e-07	-0.0050907	0.0109769	0.642815
rs55658617	T	C	0.174369	0.0362226	2.15292e-06	-0.0333216	0.0225797	0.140015
rs72731813	C	T	-0.147383	0.0293796	4.33116e-07	0.0150816	0.0193915	0.436723
rs9608282	T	G	0.142939	0.0299793	2.52045e-06	-0.00788816	0.0233346	0.735328
rs9725395	A	G	-0.13834	0.029554	3.51921e-06	0.0262284	0.0130713	0.0447961

## Sheet: Supplementary Table 4.
Supplementary Table 4. The instrumental SNP variables for Genus.Eggerthella on autoimmune hypothyroidism
SNP	effect_allele	other_allele	beta.exposure	se.exposure	pval.exposure	beta.outcome	se.outcome	pval.outcome
rs112205261	T	C	-0.188618	0.0403613	3.34648e-06	0.0107266	0.0152501	0.481818
rs13070736	A	C	-0.121331	0.0272024	7.61915e-06	0.00656446	0.0112085	0.5581
rs1784446	G	A	0.0907728	0.0198096	5.23136e-06	0.00887278	0.00827923	0.283859
rs2223081	G	A	0.102572	0.0221108	3.88889e-06	-0.00974204	0.00922646	0.291023
rs2240838	A	G	0.0980582	0.0197653	7.36205e-07	-0.00689128	0.00838497	0.411156
rs3851328	T	G	-0.107774	0.0236527	4.17589e-06	0.00807327	0.00999667	0.419323
rs6430926	C	T	0.0879736	0.0197127	8.37122e-06	-0.00452198	0.008354	0.588304
rs67490567	T	C	0.108495	0.0245457	8.94216e-06	-0.0101047	0.00958596	0.291829
rs76663501	C	T	0.175349	0.0378576	4.82574e-06	-0.0440714	0.0187589	0.0188057

## Sheet: Supplementary Table 5.
Supplementary Table 5. The instrumental SNP variables for Family.Defluviitaleaceae on autoimmune hypothyroidism
SNP	effect_allele	other_allele	beta.exposure	se.exposure	pval.exposure	beta.outcome	se.outcome	pval.outcome
rs112893842	T	C	0.110761	0.0232545	2.75032e-06	0.000962911	0.0144808	0.946983
rs1582238	T	C	0.0801923	0.0167061	1.692e-06	-0.00298903	0.0086543	0.729809
rs17051335	C	T	-0.134314	0.0292201	4.58117e-06	0.00568085	0.0136972	0.678328
rs1908593	T	C	0.070223	0.0156601	7.859e-06	-0.00116925	0.00842018	0.889559
rs4344384	G	T	0.0708803	0.0156121	5.86011e-06	-0.00684325	0.00830537	0.409965
rs4677103	A	G	0.0977203	0.0197033	9.42189e-07	-0.0050907	0.0109769	0.642815
rs540220	T	C	-0.123954	0.0289814	9.48137e-06	0.000988202	0.0145656	0.945909
rs55658617	T	C	0.177314	0.0361845	1.40608e-06	-0.0333216	0.0225797	0.140015
rs72731813	C	T	-0.149751	0.0293415	2.75777e-07	0.0150816	0.0193915	0.436723
rs9608282	T	G	0.139014	0.0299429	4.60831e-06	-0.00788816	0.0233346	0.735328
rs9725395	A	G	-0.138357	0.0295185	3.4137e-06	0.0262284	0.0130713	0.0447961

## Sheet: Supplementary Table 6. 
Supplementary Table 6. The instrumental SNP variables for Genus.Subdoligranulum on autoimmune hypothyroidism
SNP	effect_allele	other_allele	beta.exposure	se.exposure	pval.exposure	beta.outcome	se.outcome	pval.outcome
rs10065321	T	C	-0.0512828	0.0108105	2.10155e-06	0.0113614	0.00840867	0.176646
rs10497836	C	T	-0.0524065	0.0118697	8.37954e-06	-0.00957401	0.0101303	0.344612
rs1667315	G	A	0.0485017	0.0107452	6.72143e-06	0.00237098	0.00850202	0.780342
rs2114677	C	T	-0.104176	0.0230829	2.71726e-06	0.00659327	0.0129912	0.611792
rs2171249	C	T	0.106744	0.0233213	4.50556e-06	-0.0167925	0.0159453	0.292282
rs35940633	G	A	-0.0511008	0.011001	4.21698e-06	-0.00477664	0.0088465	0.589234
rs3761728	T	G	-0.0543458	0.0118866	3.86747e-06	0.0178117	0.00956736	0.0626426
rs4347804	A	G	0.166063	0.0357483	2.18405e-06	-0.0427503	0.0233882	0.0675709
rs6555306	T	C	-0.0740777	0.0155463	2.80664e-06	-0.0107107	0.0118712	0.366929
rs75158211	T	C	-0.072343	0.015933	7.52162e-06	0.0184266	0.0116811	0.114689
rs76528319	G	T	-0.143279	0.0310662	7.41394e-06	0.0195536	0.0150026	0.192457

## Sheet: Supplementary Table 7. 
Supplementary Table 7. The instrumental SNP variables for Genus.RuminococcaceaeUCG011 on autoimmune hypothyroidism
SNP	effect_allele	other_allele	beta.exposure	se.exposure	pval.exposure	beta.outcome	se.outcome	pval.outcome
rs10274562	C	T	0.110917	0.0244556	6.49607e-06	-0.00827588	0.0085348	0.332214
rs12636310	G	A	0.132725	0.0282037	2.81235e-06	-0.0185571	0.00957516	0.0526187
rs12724320	C	T	-0.120881	0.0249229	1.51986e-06	0.00440123	0.00852274	0.605568
rs1416041	A	C	-0.182339	0.0339898	7.04419e-08	0.0178822	0.0101935	0.0793853
rs2729556	C	T	-0.109097	0.0233699	3.18679e-06	0.00663462	0.00834296	0.426476
rs4490371	T	C	-0.111816	0.0248963	7.74624e-06	0.000497239	0.00845322	0.953093
rs79113084	C	T	-0.152166	0.0317519	2.06123e-06	-0.00623288	0.013502	0.644349
rs9729514	A	G	0.184934	0.0394616	2.36769e-06	0.00478969	0.0142828	0.737364

## Sheet: Supplementary Table 8. 
Supplementary Table 8. MR analysis and FDR correction results of gut microbiota and autoimmune hypothyroidism
Exposure	method	beta	se	OR	OR	OR	F	PVE	pval	PFDR
					Lower	Upper
phylum.Actinobacteria.id.400	IVW	-0.13832	0.04741	0.87082	0.79354	0.95562	25.5448	0.0195077	0.00353065	0.628455
genus.Intestinimonas.id.2062	IVW	0.09367	0.03334	1.0982	1.02872	1.17237	32.5664	0.0413737	0.00496785	0.442138
genus.DefluviitaleaceaeUCG011.id.11287	IVW	-0.08927	0.03947	0.9146	0.84651	0.98817	24.4935	0.0262635	0.0237271	1.40781
genus.Eggerthella.id.819	IVW	-0.06671	0.03024	0.93546	0.88163	0.99259	22.11	0.037292	0.0273941	1.21904
family.Defluviitaleaceae.id.1924	IVW	-0.07531	0.03528	0.92746	0.86549	0.99386	23.8296	0.0310093	0.0327995	1.16766
genus.Subdoligranulum.id.2070	IVW	-0.1018	0.04776	0.90321	0.82249	0.99184	30.3915	0.0186624	0.0330561	0.980664
genus.RuminococcaceaeUCG011.id.11368	IVW	-0.05241	0.02563	0.94894	0.90246	0.99782	23.7563	0.0498421	0.0408534	1.03884
family.Alcaligenaceae.id.2875	IVW	-0.0964	0.04982	0.9081	0.82362	1.00124	23.219	0.014977	0.0529862	1.17894
genus.Intestinibacter.id.11345	IVW	0.07867	0.04075	1.08185	0.9988	1.17181	24.2943	0.0269335	0.0535555	1.05921
order.MollicutesRF9.id.11579	IVW	0.08426	0.04483	1.08792	0.99641	1.18783	24.2434	0.0273501	0.0601455	0.973263
genus.unknowngenus.id.1000005472	IVW	0.08426	0.04483	1.08792	0.99641	1.18783	24.2434	0.0273501	0.0601455	1.07059
genus.Butyrivibrio.id.1993	IVW	-0.03566	0.0191	0.96496	0.9295	1.00178	24.193	0.0889987	0.0619141	0.918392
genus.Prevotella7.id.11182	IVW	-0.04987	0.02892	0.95135	0.89893	1.00683	22.9645	0.0677308	0.084589	1.15822
genus.Alistipes.id.968	IVW	0.08812	0.05175	1.09212	0.98679	1.2087	20.9728	0.0141313	0.0885886	1.12634
order.Gastranaerophilales.id.1591	IVW	-0.05452	0.03219	0.94694	0.88905	1.0086	25.821	0.0380941	0.0902715	1.00427
genus.unknowngenus.id.1000001215	IVW	-0.05452	0.03219	0.94694	0.88905	1.0086	25.821	0.0380941	0.0902715	1.07122
genus.Veillonella.id.2198	IVW	-0.09099	0.05404	0.91302	0.82126	1.01504	21.9247	0.0116787	0.092239	0.965797
genus.Ruminiclostridium5.id.11355	IVW	0.08205	0.04925	1.08551	0.98563	1.1955	21.9239	0.0136821	0.0957105	0.946471
genus.Victivallis.id.2256	IVW	-0.03697	0.02383	0.9637	0.91973	1.00978	23.0143	0.0660166	0.1208	1.13171
genus.RuminococcaceaeUCG014.id.11371	IVW	0.06292	0.04152	1.06494	0.98171	1.15523	27.3308	0.0186363	0.129688	1.15422
genus..Eubacteriumxylanophilumgroup.id.14375	IVW	0.07796	0.0533	1.08108	0.97384	1.20013	23.9206	0.0159302	0.143584	1.21705
order.Lactobacillales.id.1800	IVW	-0.08281	0.05745	0.92052	0.82249	1.03024	28.3153	0.0239909	0.149452	1.20921
family.Clostridiaceae1.id.1869	IVW	0.07422	0.05155	1.07704	0.97354	1.19155	23.5363	0.0162573	0.149936	1.16038
genus.Eisenbergiella.id.11304	IVW	-0.04624	0.03268	0.95481	0.89558	1.01796	21.9107	0.0414688	0.157042	1.16473
genus.LachnospiraceaeUCG004.id.11324	IVW	0.06253	0.04467	1.06453	0.9753	1.16193	23.1699	0.0188744	0.161517	1.15
genus.LachnospiraceaeUCG010.id.11330	IVW	0.06521	0.04667	1.06738	0.97409	1.16961	27.2287	0.0201735	0.162312	1.11121
genus.Roseburia.id.2012	IVW	-0.0606	0.04442	0.9412	0.86272	1.02683	25.1192	0.0193323	0.172541	1.1375
genus.Desulfovibrio.id.3173	IVW	0.05521	0.04089	1.05676	0.97537	1.14495	25.7786	0.0271703	0.176971	1.12503
genus.Catenibacterium.id.2153	IVW	0.05654	0.04201	1.05817	0.97454	1.14898	21.1951	0.0192766	0.178303	1.09441
genus.Akkermansia.id.4037	IVW	-0.05916	0.04399	0.94256	0.86469	1.02743	25.7662	0.0233593	0.178702	1.0603
order.Verrucomicrobiales.id.4030	IVW	-0.05915	0.044	0.94257	0.86469	1.02746	25.7617	0.0233533	0.178863	0.994924
class.Verrucomicrobiae.id.4029	IVW	-0.05915	0.044	0.94257	0.86469	1.02746	25.7617	0.0233533	0.178863	1.02702
order.Enterobacteriales.id.3468	IVW	-0.07618	0.05718	0.92665	0.8284	1.03654	21.2116	0.0108235	0.182752	0.956759
family.Enterobacteriaceae.id.3469	IVW	-0.07618	0.05718	0.92665	0.8284	1.03654	21.2116	0.0108235	0.182752	0.985751
class.Melainabacteria.id.1589	IVW	-0.04074	0.03066	0.96008	0.90408	1.01953	25.5399	0.0416543	0.183863	0.935077
genus.Allisonella.id.2174	IVW	-0.03453	0.02615	0.96606	0.91779	1.01687	23.3811	0.0485997	0.186702	0.92314
genus.Romboutsia.id.11347	IVW	-0.05658	0.04302	0.94499	0.86858	1.02813	30.2135	0.0269657	0.188441	0.906552
genus..Ruminococcusgnavusgroup.id.14376	IVW	-0.05081	0.03887	0.95046	0.88074	1.02569	23.2881	0.0385497	0.191068	0.895001
genus..Eubacteriumrectalegroup.id.14374	IVW	0.08329	0.06449	1.08686	0.95782	1.23329	24.7067	0.00847512	0.196471	0.896713
genus.Clostridiumsensustricto1.id.1873	IVW	0.06573	0.05194	1.06794	0.96457	1.18239	28.3612	0.0119155	0.205714	0.915429
genus.RuminococcaceaeUCG005.id.11363	IVW	0.06576	0.05469	1.06797	0.95943	1.1888	28.0086	0.0221303	0.229147	0.994832
genus.Coprococcus1.id.11301	IVW	-0.05087	0.04264	0.9504	0.8742	1.03325	30.0078	0.0210826	0.232884	0.986986
genus.Anaerotruncus.id.2054	IVW	0.05041	0.04434	1.0517	0.96417	1.14718	25.0572	0.0193002	0.255524	1.05775
genus.unknowngenus.id.2001	IVW	-0.05553	0.0489	0.94598	0.85953	1.04113	26.9526	0.0208619	0.256102	1.03605
genus..Clostridiuminnocuumgroup.id.14397	IVW	0.04611	0.04066	1.04719	0.96697	1.13407	22.3293	0.0412015	0.256764	1.01564
genus.Slackia.id.825	IVW	0.06026	0.05541	1.06212	0.95282	1.18396	22.478	0.021785	0.276748	1.0709
genus.Gordonibacter.id.821	IVW	-0.02511	0.02312	0.9752	0.932	1.0204	22.8603	0.0634614	0.277333	1.05032
genus.Anaerostipes.id.1991	IVW	0.06017	0.0558	1.06202	0.952	1.18476	23.7119	0.0179007	0.280844	1.04146
genus.Coprococcus2.id.11302	IVW	0.05718	0.0532	1.05885	0.95401	1.17521	21.2662	0.014607	0.282424	1.02595
class.Bacilli.id.1673	IVW	-0.06574	0.06178	0.93637	0.82959	1.0569	28.0864	0.0267692	0.287268	1.02268
genus..Eubacteriumfissicatenagroup.id.14373	IVW	-0.0323	0.03097	0.96821	0.91119	1.02881	22.9556	0.0512708	0.296994	1.03657
genus.unknowngenus.id.1000000073	IVW	0.03726	0.03602	1.03797	0.96722	1.11389	26.8375	0.0369372	0.300864	1.01045
family.ClostridialesvadinBB60group.id.11286	IVW	0.03726	0.03602	1.03797	0.96722	1.11389	26.8375	0.0369372	0.300864	1.02988
order.Pasteurellales.id.3688	IVW	-0.03188	0.03101	0.96862	0.91151	1.02932	33.905	0.0447988	0.303896	1.00173
genus..Eubacteriumventriosumgroup.id.11341	IVW	-0.0398	0.0396	0.96098	0.88921	1.03854	22.864	0.0219622	0.314885	1.01908
genus.Fusicatenibacter.id.11305	IVW	0.03859	0.03924	1.03934	0.96241	1.12242	23.7242	0.0240015	0.325364	1.03419
genus.Oscillibacter.id.2063	IVW	-0.03312	0.03534	0.96742	0.90268	1.03679	24.8239	0.0349303	0.348549	1.08845
order.Bifidobacteriales.id.432	IVW	-0.05263	0.05622	0.94873	0.84975	1.05924	28.1139	0.0203292	0.349183	1.05347
family.Bifidobacteriaceae.id.433	IVW	-0.05263	0.05622	0.94873	0.84975	1.05924	28.1139	0.0203292	0.349183	1.07163
genus.Bifidobacterium.id.436	IVW	-0.04708	0.0521	0.95401	0.86139	1.05658	33.1694	0.0262502	0.366157	1.08627
genus.unknowngenus.id.826	IVW	-0.03713	0.04119	0.96355	0.88882	1.04457	27.5432	0.0262777	0.3674	1.07208
genus.Senegalimassilia.id.11160	IVW	0.05951	0.06605	1.06132	0.93244	1.20801	22.8725	0.0162646	0.367615	1.05541
order.Actinomycetales.id.420	IVW	-0.08047	0.0906	0.92268	0.77256	1.10198	28.2762	0.0144652	0.374432	1.05792
family.Actinomycetaceae.id.421	IVW	-0.08034	0.09056	0.9228	0.77272	1.10203	28.3186	0.0144884	0.374982	1.04292
genus.LachnospiraceaeFCS020group.id.11314	IVW	-0.041	0.04675	0.95983	0.87578	1.05194	29.9611	0.0254653	0.38053	1.04207
genus.Howardella.id.2000	IVW	-0.02454	0.02836	0.97575	0.923	1.03153	23.2794	0.052385	0.386788	1.04315
genus.Marvinbryantia.id.2005	IVW	0.03722	0.04456	1.03792	0.95112	1.13264	23.1976	0.0190598	0.403522	1.07204
class.Actinobacteria.id.419	IVW	-0.03801	0.04621	0.9627	0.87934	1.05397	28.8999	0.0242237	0.410776	1.07527
genus.Actinomyces.id.423	IVW	-0.03968	0.05	0.9611	0.87138	1.06006	25.9664	0.0237857	0.427452	1.1027
genus.Lactobacillus.id.1837	IVW	-0.02744	0.0352	0.97294	0.90808	1.04243	26.6972	0.0298186	0.435703	1.10793
order.Erysipelotrichales.id.2148	IVW	0.04163	0.05356	1.04251	0.93863	1.1579	22.765	0.0147847	0.43694	1.06542
family.Erysipelotrichaceae.id.2149	IVW	0.04163	0.05356	1.04251	0.93863	1.1579	22.765	0.0147847	0.43694	1.08021
class.Erysipelotrichia.id.2147	IVW	0.04163	0.05356	1.04251	0.93863	1.1579	22.765	0.0147847	0.43694	1.09543
genus.Butyricicoccus.id.2055	IVW	0.05059	0.06557	1.05189	0.92503	1.19614	42.1303	0.0193003	0.440437	1.05943
genus.ErysipelotrichaceaeUCG003.id.11384	IVW	-0.03602	0.04718	0.96462	0.87942	1.05808	28.8946	0.0301293	0.445241	1.05671
genus.Hungatella.id.11306	IVW	0.03585	0.04716	1.0365	0.94499	1.13686	21.5861	0.0250365	0.447189	1.04736
genus.Holdemania.id.2157	IVW	-0.02405	0.03179	0.97624	0.91726	1.03901	26.0119	0.0385029	0.449439	1.03896
genus.Adlercreutzia.id.812	IVW	-0.03063	0.04127	0.96983	0.89447	1.05154	21.6789	0.0206284	0.457922	1.045
genus.Sutterella.id.2896	IVW	0.03566	0.04806	1.03631	0.94315	1.13867	22.5213	0.0183646	0.458067	1.0321
genus.Lachnoclostridium.id.11308	IVW	0.04288	0.05806	1.04381	0.93155	1.1696	22.7129	0.0149908	0.460194	1.02393
family.FamilyXIII.id.1957	IVW	-0.06961	0.09471	0.93276	0.77473	1.12302	22.1691	0.00788794	0.462347	1.01602
genus.RuminococcaceaeUCG013.id.11370	IVW	-0.03337	0.04561	0.96718	0.88447	1.05762	27.7711	0.0179006	0.464381	1.00805
genus.Alloprevotella.id.961	IVW	-0.02262	0.031	0.97764	0.92001	1.03888	20.9646	0.0337288	0.465649	0.998622
genus.unknowngenus.id.959	IVW	-0.01876	0.02602	0.98142	0.93263	1.03276	22.6838	0.0488729	0.470864	0.997783
genus.RikenellaceaeRC9gutgroup.id.11191	IVW	-0.01608	0.02257	0.98405	0.94147	1.02855	22.8409	0.0703142	0.476171	0.997158
order.Selenomonadales.id.2165	IVW	-0.03422	0.04998	0.96635	0.87618	1.06581	24.4868	0.0159248	0.493493	1.00968
class.Negativicutes.id.2164	IVW	-0.03422	0.04998	0.96635	0.87618	1.06581	24.4868	0.0159248	0.493493	1.02142
family.Lachnospiraceae.id.1987	IVW	0.03052	0.04503	1.03099	0.9439	1.12611	24.3352	0.0208078	0.497954	1.00723
family.FamilyXI.id.1936	IVW	0.02242	0.03311	1.02268	0.95842	1.09124	23.5777	0.0498165	0.498225	0.996451
genus.Coprobacter.id.949	IVW	-0.02035	0.03096	0.97986	0.92217	1.04116	25.2122	0.0392639	0.511045	1.01073
genus.Barnesiella.id.944	IVW	-0.0329	0.05016	0.96763	0.87702	1.0676	24.5338	0.0203229	0.511865	1.00123
class.Deltaproteobacteria.id.3087	IVW	-0.02968	0.0458	0.97076	0.88741	1.06194	21.7108	0.0169004	0.517007	1.0003
genus.Bilophila.id.3170	IVW	0.03205	0.05027	1.03257	0.93569	1.13948	21.9717	0.0217581	0.523726	1.0024
genus..Eubacteriumoxidoreducensgroup.id.11339	IVW	0.02594	0.04073	1.02628	0.94754	1.11157	23.764	0.0216397	0.524191	0.992617
order.Burkholderiales.id.2874	IVW	-0.03041	0.04967	0.97005	0.88006	1.06923	24.3159	0.0140326	0.540379	1.0125
order.Victivallales.id.2254	IVW	-0.01975	0.0323	0.98045	0.9203	1.04452	25.3567	0.036198	0.540964	0.992697
class.Lentisphaeria.id.2250	IVW	-0.01975	0.0323	0.98045	0.9203	1.04452	25.3567	0.036198	0.540964	1.00304
genus.RuminococcaceaeNK4A214group.id.11358	IVW	0.02655	0.04376	1.0269	0.94249	1.11887	23.7646	0.0183272	0.544122	0.988304
order.NB1n.id.3953	IVW	0.02468	0.0407	1.02499	0.94639	1.11011	23.3659	0.0438413	0.544282	0.968822
genus.unknowngenus.id.1000006162	IVW	0.02468	0.0407	1.02499	0.94639	1.11011	23.3659	0.0438413	0.544282	0.978608
genus.Streptococcus.id.1853	IVW	0.0279	0.04649	1.02829	0.93873	1.12639	24.0525	0.017322	0.548471	0.966613
genus.LachnospiraceaeND3007group.id.11317	IVW	-0.05401	0.0933	0.94742	0.78909	1.13752	21.0319	0.0041067	0.562639	0.98186
genus.unknowngenus.id.2755	IVW	0.02214	0.03924	1.02239	0.9467	1.10413	23.0085	0.0316626	0.572665	0.989653
genus..Eubacteriumnodatumgroup.id.11297	IVW	0.01361	0.02441	1.0137	0.96634	1.06338	23.3042	0.0662609	0.577169	0.987847
genus.Oxalobacter.id.2978	IVW	0.01339	0.02447	1.01348	0.96603	1.06327	25.7939	0.0575787	0.584101	0.99019
phylum.Bacteroidetes.id.905	IVW	-0.0278	0.0514	0.97258	0.87937	1.07567	44.088	0.023495	0.588646	0.98848
genus.unknowngenus.id.2041	IVW	0.01738	0.03228	1.01753	0.95515	1.08399	25.771	0.0375295	0.590311	0.982012
genus..Ruminococcusgauvreauiigroup.id.11342	IVW	-0.02464	0.04624	0.97566	0.89114	1.06821	23.3401	0.0154661	0.594118	0.979195
genus.LachnospiraceaeNK4A136group.id.11319	IVW	0.02199	0.04234	1.02223	0.94083	1.11068	34.7188	0.0255382	0.603494	0.985523
genus.ChristensenellaceaeR.7group.id.11283	IVW	0.04097	0.07962	1.04182	0.89129	1.21778	22.7455	0.0110295	0.606873	0.982032
genus.Lactococcus.id.1851	IVW	0.01535	0.03001	1.01547	0.95747	1.07698	23.7125	0.0447648	0.609031	0.976645
genus.RuminococcaceaeUCG010.id.11367	IVW	0.02697	0.05305	1.02734	0.92589	1.13991	24.9128	0.0114872	0.611139	0.971275
genus.FamilyXIIIAD3011group.id.11293	IVW	-0.0223	0.04423	0.97795	0.89674	1.06651	23.5767	0.019551	0.614158	0.967435
genus.Parasutterella.id.2892	IVW	0.02421	0.04856	1.0245	0.93149	1.1268	26.7061	0.0318338	0.618148	0.965179
order.Bacteroidales.id.913	IVW	-0.02372	0.04829	0.97656	0.88837	1.07351	39.5249	0.025235	0.623351	0.956521
class.Bacteroidia.id.912	IVW	-0.02372	0.04829	0.97656	0.88837	1.07351	39.5249	0.025235	0.623351	0.964838
class.Clostridia.id.1859	IVW	0.02908	0.05942	1.02951	0.91634	1.15666	22.4335	0.0120914	0.624486	0.950073
genus.CandidatusSoleaferrea.id.11350	IVW	0.01567	0.0325	1.01579	0.95311	1.0826	21.4666	0.0305299	0.629701	0.949887
genus.Butyricimonas.id.945	IVW	-0.02949	0.06146	0.97094	0.86075	1.09524	23.6171	0.0278352	0.631342	0.944361
genus.Sellimonas.id.14369	IVW	0.01375	0.02967	1.01385	0.95657	1.07456	23.7576	0.0636778	0.642989	0.953767
genus.Enterorhabdus.id.820	IVW	0.02075	0.04503	1.02096	0.93473	1.11516	28.1122	0.0219465	0.64496	0.948784
genus.Prevotella9.id.11183	IVW	-0.02064	0.0451	0.97957	0.8967	1.0701	26.1432	0.0368313	0.647162	0.944221
order.Bacillales.id.1674	IVW	-0.01124	0.02494	0.98883	0.94166	1.03835	22.4782	0.0527375	0.652274	0.943942
genus.Tyzzerella3.id.11335	IVW	-0.0119	0.02655	0.98817	0.93806	1.04095	26.3849	0.0555508	0.653871	0.938621
genus.Collinsella.id.815	IVW	-0.02688	0.06118	0.97347	0.86346	1.0975	21.7806	0.0135004	0.660376	0.940375
genus.Escherichia.Shigella.id.3504	IVW	-0.0208	0.0487	0.97942	0.89025	1.07751	24.836	0.0182983	0.66932	0.945548
genus.Oscillospira.id.2064	IVW	0.01902	0.04619	1.0192	0.93099	1.11577	22.7963	0.0154259	0.680485	0.95375
genus.RuminococcaceaeUCG004.id.11362	IVW	-0.02367	0.05795	0.97661	0.87175	1.09407	22.6183	0.0255474	0.682927	0.949695
class.Gammaproteobacteria.id.3303	IVW	-0.02434	0.06331	0.97595	0.86206	1.10488	25.3375	0.0109528	0.700574	0.966683
genus.Bacteroides.id.918	IVW	-0.02082	0.05591	0.97939	0.87774	1.09282	23.3056	0.0100893	0.709581	0.964163
family.Bacteroidaceae.id.917	IVW	-0.02082	0.05591	0.97939	0.87774	1.09282	23.3056	0.0100893	0.709581	0.97158
genus.Ruminococcus1.id.11373	IVW	0.01979	0.05358	1.01999	0.91831	1.13293	25.9865	0.0154178	0.711826	0.959887
class.Alphaproteobacteria.id.2379	IVW	0.02308	0.06327	1.02335	0.904	1.15845	23.5492	0.0145211	0.715297	0.957315
genus.Erysipelatoclostridium.id.11381	IVW	0.01419	0.04037	1.01429	0.93713	1.09781	23.9283	0.0331581	0.725169	0.963284
genus.Anaerofilum.id.2053	IVW	0.01037	0.03005	1.01043	0.95263	1.07173	23.9224	0.0453143	0.729992	0.962508
genus.Paraprevotella.id.962	IVW	-0.01051	0.03063	0.98955	0.93189	1.05077	25.8182	0.0447477	0.731504	0.957409
genus.RuminococcaceaeUCG002.id.11360	IVW	-0.01102	0.03254	0.98904	0.92793	1.05417	28.6807	0.0325001	0.73479	0.95469
genus.Olsenella.id.822	IVW	0.00758	0.02399	1.00761	0.96132	1.05612	23.3337	0.0589036	0.752171	0.970191
class.Mollicutes.id.3920	IVW	0.01194	0.03854	1.01201	0.93838	1.09142	25.3347	0.0260221	0.756756	0.969083
genus.Haemophilus.id.3698	IVW	-0.01336	0.04357	0.98672	0.90595	1.0747	35.3319	0.0337316	0.759062	0.965094
order.Rhodospirillales.id.2667	IVW	0.01076	0.03686	1.01082	0.94037	1.08654	22.8634	0.0334478	0.770356	0.972506
genus.Odoribacter.id.952	IVW	-0.01543	0.05644	0.98469	0.88157	1.09988	23.2325	0.0109494	0.784602	0.983515
genus.Dialister.id.2183	IVW	-0.01469	0.05476	0.98542	0.88514	1.09706	22.5516	0.0202917	0.788545	0.981546
genus.unknowngenus.id.1000005479	IVW	-0.01675	0.06522	0.98339	0.86539	1.11748	26.3812	0.0227125	0.797306	0.978762
family.BacteroidalesS24.7group.id.11173	IVW	-0.01675	0.06522	0.98339	0.86539	1.11748	26.3812	0.0227125	0.797306	0.985559
order.Clostridiales.id.1863	IVW	0.01316	0.05254	1.01325	0.91411	1.12315	22.1902	0.0131429	0.80218	0.978
genus.RuminococcaceaeUCG003.id.11361	IVW	0.01035	0.04218	1.0104	0.93023	1.09748	26.4377	0.0197957	0.806224	0.976244
genus.LachnospiraceaeNC2004group.id.11316	IVW	-0.00808	0.03297	0.99196	0.92988	1.05817	23.8447	0.0328409	0.806488	0.969965
family.Christensenellaceae.id.1866	IVW	-0.01304	0.05788	0.98704	0.8812	1.10561	40.7244	0.0259196	0.821732	0.981666
class.Betaproteobacteria.id.2867	IVW	-0.01107	0.05036	0.98899	0.89603	1.09159	23.7953	0.0136928	0.825983	0.980167
genus.Peptococcus.id.2037	IVW	0.00947	0.04422	1.00951	0.9257	1.10091	24.6002	0.0457438	0.830467	0.978961
order.Coriobacteriales.id.810	IVW	-0.01089	0.05245	0.98916	0.89253	1.09626	22.2716	0.0173351	0.83546	0.965661
family.Coriobacteriaceae.id.811	IVW	-0.01089	0.05245	0.98916	0.89253	1.09626	22.2716	0.0173351	0.83546	0.971973
class.Coriobacteriia.id.809	IVW	-0.01089	0.05245	0.98916	0.89253	1.09626	22.2716	0.0173351	0.83546	0.978367
genus.Coprococcus3.id.11303	IVW	-0.01133	0.05822	0.98873	0.8821	1.10825	23.3672	0.0116741	0.845679	0.971166
genus.unknowngenus.id.2071	IVW	-0.01	0.05247	0.99005	0.89329	1.09729	23.134	0.0250525	0.848838	0.968546
order.Methanobacteriales.id.120	IVW	-0.00625	0.03348	0.99377	0.93064	1.06117	24.9555	0.0574042	0.851844	0.959673
class.Methanobacteria.id.119	IVW	-0.00625	0.03348	0.99377	0.93064	1.06117	24.9555	0.0574042	0.851844	0.965785
genus.Ruminiclostridium9.id.11357	IVW	0.01002	0.05845	1.01007	0.90075	1.13267	21.1933	0.0100409	0.863841	0.967067
genus.Dorea.id.1997	IVW	0.00952	0.05561	1.00957	0.90531	1.12582	28.2888	0.0158198	0.864067	0.961274
genus.Blautia.id.1992	IVW	0.00912	0.05577	1.00917	0.90467	1.12573	32.6767	0.0210195	0.870047	0.961915
order.Desulfovibrionales.id.3156	IVW	-0.00768	0.0475	0.99235	0.90413	1.08917	21.9992	0.0157403	0.871537	0.957615
family.Desulfovibrionaceae.id.3169	IVW	-0.00867	0.05393	0.99137	0.89193	1.10189	22.3635	0.0131264	0.87228	0.952551
genus.Flavonifractor.id.2059	IVW	0.00912	0.06165	1.00916	0.89431	1.13876	24.1889	0.0110755	0.882447	0.957778
genus..Eubacteriumhalliigroup.id.11338	IVW	-0.00536	0.03884	0.99466	0.92175	1.07334	37.6406	0.0287108	0.890337	0.960485
genus.Ruminococcus2.id.11374	IVW	-0.00448	0.03582	0.99553	0.92804	1.06792	31.1558	0.0276779	0.900396	0.965485
genus.unknowngenus.id.1868	IVW	-0.00552	0.04616	0.99449	0.90846	1.08867	26.2833	0.0224695	0.904806	0.964404
genus.Phascolarctobacterium.id.2168	IVW	-0.00867	0.07265	0.99137	0.85981	1.14307	23.3221	0.014488	0.905037	0.958908
genus..Eubacteriumruminantiumgroup.id.11340	IVW	0.00306	0.0279	1.00307	0.94969	1.05944	24.5923	0.0542301	0.912602	0.961202
genus.Turicibacter.id.2162	IVW	0.00377	0.03873	1.00378	0.9304	1.08295	23.3634	0.0229822	0.922365	0.965771
genus.LachnospiraceaeUCG001.id.11321	IVW	-0.00434	0.047	0.99567	0.90805	1.09175	24.1159	0.0300021	0.926482	0.964408
genus.FamilyXIIIUCG001.id.11294	IVW	0.00371	0.07129	1.00371	0.87282	1.15423	27.3377	0.014795	0.958521	0.991958
genus.Lachnospira.id.2004	IVW	0.00398	0.07869	1.00398	0.8605	1.1714	21.2015	0.00638599	0.959694	0.987431
genus.Methanobrevibacter.id.123	IVW	0.00157	0.04429	1.00157	0.9183	1.0924	22.7067	0.0366707	0.971679	0.994017
genus.Terrisporobacter.id.11348	IVW	-0.00193	0.0692	0.99807	0.87148	1.14306	24.5094	0.0181456	0.977784	0.994546
genus.RuminococcaceaeUCG009.id.11366	IVW	-0.00049	0.0318	0.99951	0.93912	1.06379	22.6352	0.0321357	0.987724	0.998948
genus..Ruminococcustorquesgroup.id.14377	IVW	0.00144	0.1017	1.00145	0.82046	1.22235	39.1463	0.0130336	0.988672	0.994258
genus.Ruminiclostridium6.id.11356	IVW	-0.00027	0.0443	0.99973	0.91659	1.09041	28.3524	0.0288408	0.995069	0.995069
	IVW
	IVW
	IVW
	IVW
	IVW
	IVW
	IVW
	IVW
	IVW
	IVW

## Sheet: Supplementary Table 9. 
Supplementary Table 9. The instrumental SNP variables for Indolelactate on autoimmune hypothyroidism
SNP	effect_allele	other_allele	beta.exposure	se.exposure	pval.exposure	beta.outcome	se.outcome	pval.outcome
rs10159475	A	G	0.0157	0.0034	4.09e-06	0.00953968	0.0109886	0.385314
rs1055689	A	G	-0.0135	0.0027	4.26e-07	-0.00445567	0.00886865	0.615381
rs11622516	T	C	0.0121	0.0027	7.84e-06	0.00723103	0.00897357	0.42035
rs11647808	A	C	0.0249	0.0051	8.57e-07	0.00366961	0.0177989	0.836658
rs12880087	A	C	-0.0192	0.0043	9.9e-06	-0.00391908	0.0143973	0.785462
rs17073667	A	G	0.0856	0.018	1.84e-06	0.0291198	0.0176357	0.0987006
rs2689672	T	G	0.0119	0.0027	9.5e-06	0.0190499	0.00925308	0.0395166
rs2932525	A	G	-0.0157	0.0035	7.55e-06	-0.0155302	0.011988	0.195155
rs314707	A	G	-0.0159	0.0035	4.43e-06	-0.00671928	0.0091794	0.464172
rs4719964	A	G	-0.0123	0.0027	4.46e-06	0.0150337	0.0105498	0.154152
rs6910570	A	G	0.0125	0.0026	1.84e-06	0.0119461	0.00837246	0.15363
rs7727858	A	G	-0.0205	0.0042	1.08e-06	-0.00509274	0.0124787	0.683189
rs7805747	A	G	0.0131	0.0028	3.77e-06	0.0152765	0.0104593	0.144132
rs940008	A	G	0.0251	0.0054	2.64e-06	0.016713	0.00829585	0.043944

[truncated: 9 more sheets: Supplementary Table 10, Supplementary Table 11, Supplementary Table 12, Supplementary Table 13, Supplementary Table 14, Supplementary Table 15, Supplementary Table 16, Supplementary Table 17, Supplementary Table 18]
